# Supplementary material for: From ideals to deals—The effect of impartiality experience on stakeholder behavior
Source: PLoS One. 2017 Aug 7;12(8):e0182263. doi: 10.1371/journal.pone.0182263 (PMC5546632; doi:10.1371/journal.pone.0182263)
Supplement: S1 Data — (XLSX) [file pone.0182263.s005.xlsx]

## Sheet: Variables
Experimental data used in the article entitled "From ideals to deals - the effect of impartiality experience on stakeholder behavior"
Marja-Liisa Halko & Topi Miettinen, 2017
Variable name
runsubject	Subject number (1-176)
session	Session number (1-9)
period	Period number (1-3)
subject	Subject number by session (1-20)
group	Group number by session (1-5)
deal	Stakeholder demands in the Nash demand game jointly feasible (=1), jointly infeasible (=0)
mind	Stakeholder's Nash demand (note -1 = not a stakeholder)
ueber	Arbitrator's allocation to the poor (subject's type = 0 or 1), stakeholder's allocation to the poor (subject's type = 2 or 3)
type	Type of the subject: 0 and 1 = arbitrators, 2 = rich stakeholder, 3 = poor stakeholder
period1_rich	Dummy variable = 1 if the subject was rich in the first period
holtscore	Holt & Laury risk attitude score
guessa	Subject's guess ragarding the negotiation choice of a randomly chosen rich stakeholder
guessb	Subject's guess ragarding the negotiation choice of a randomly chosen poor stakeholder
guessv	Subject's guess ragarding the arbitration choice of a randomly chosen arbitrator
poor_dummy	Dummy variable = 1 if the subject was poor

## Sheet: Data
Experimental data used in the article entitled "From ideals to deals - the effect of impartiality experience on stakeholder behavior"
Marja-Liisa Halko & Topi Miettinen, 2017
runsubject	session	period	subject	group	deal	mind	ueber	type	period1_rich	holtscore	guessa	guessb	guessv	poor_dummy
1	1	1	1	5	1	-1	9	1	0	5	3	9	9	0
1	1	2	1	5	0	9	9	3	0	5	3	9	9	1
1	1	3	1	4	1	-1	9	1	0	5	3	9	9	0
2	1	1	2	1	1	4	2	2	1	9	0	12	9	0
2	1	2	2	2	0	-1	9	0	1	9	0	12	9	0
2	1	3	2	1	1	0	6	2	1	9	0	12	9	0
3	1	1	3	5	1	-1	6	0	0	9	6	6	6	0
3	1	2	3	5	0	4	8	2	0	9	6	6	6	0
3	1	3	3	1	1	-1	6	0	0	9	6	6	6	0
4	1	1	4	2	1	5	7	3	0	8	6	6	5	1
4	1	2	4	1	1	-1	4	1	0	8	6	6	5	0
4	1	3	4	2	1	6	6	3	0	8	6	6	5	1
5	1	1	5	2	1	-1	9	1	0	6	3	9	9	0
5	1	2	5	2	0	9	9	3	0	6	3	9	9	1
5	1	3	5	1	1	-1	9	1	0	6	3	9	9	0
6	1	1	6	1	1	-1	6	1	0	3	5	9	7	0
6	1	2	6	1	1	8	8	3	0	3	5	9	7	1
6	1	3	6	5	1	-1	3	1	0	3	5	9	7	0
7	1	1	7	3	1	6	0	2	1	4	6	6	6	0
7	1	2	7	4	1	-1	9	0	1	4	6	6	6	0
7	1	3	7	3	1	6	0	2	1	4	6	6	6	0
8	1	1	8	5	1	6	9	3	0	4	6	6	6	1
8	1	2	8	4	1	-1	9	1	0	4	6	6	6	0
8	1	3	8	5	1	6	10	3	0	4	6	6	6	1
9	1	1	9	2	1	3	9	2	1	8	3	9	9	0
9	1	2	9	3	1	-1	9	0	1	8	3	9	9	0
9	1	3	9	2	1	3	9	2	1	8	3	9	9	0
10	1	1	10	4	1	6	12	3	0	9	12	12	0	1
10	1	2	10	3	1	-1	0	1	0	9	12	12	0	0
10	1	3	10	4	1	6	12	3	0	9	12	12	0	1
11	1	1	11	5	1	6	6	2	1	10	6	6	6	0
11	1	2	11	1	1	-1	6	0	1	10	6	6	6	0
11	1	3	11	5	1	5	6	2	1	10	6	6	6	0
12	1	1	12	3	1	-1	9	0	0	8	3	9	9	0
12	1	2	12	3	1	2	10	2	0	8	3	9	9	0
12	1	3	12	4	1	-1	9	0	0	8	3	9	9	0
13	1	1	13	4	1	6	6	2	1	7	6	6	6	0
13	1	2	13	5	0	-1	6	0	1	7	6	6	6	0
13	1	3	13	4	1	6	6	2	1	7	6	6	6	0
14	1	1	14	2	1	-1	6	0	0	8	6	6	6	0
14	1	2	14	2	0	6	6	2	0	8	6	6	6	0
14	1	3	14	3	1	-1	6	0	0	8	6	6	6	0
15	1	1	15	3	1	6	6	3	0	9	6	6	6	1
15	1	2	15	2	0	-1	6	1	0	9	6	6	6	0
15	1	3	15	3	1	6	6	3	0	9	6	6	6	1
16	1	1	16	1	1	6	6	2	1		6	6	6	0
16	1	2	16	2	0	-1	8	0	1		6	6	6	0
16	1	3	16	1	1	6	6	2	1		6	6	6	0
17	1	1	17	1	1	4	8	2	1		8	7	6	0
17	1	2	17	2	0	-1	6	0	1		8	7	6	0
17	1	3	17	1	1	3	9	2	1		8	7	6	0
18	1	1	18	1	1	5	9	3	0	4	5	5	6	1
18	1	2	18	5	0	-1	6	1	0	4	5	5	6	0
18	1	3	18	1	1	5	10	3	0	4	5	5	6	1
19	1	1	19	1	1	6	6	2	1	9	6	6	6	0
19	1	2	19	2	0	-1	9	0	1	9	6	6	6	0
19	1	3	19	1	1	6	4	2	1	9	6	6	6	0
20	1	1	20	1	1	-1	6	0	0	5	6	6	6	0
20	1	2	20	1	1	1	6	2	0	5	6	6	6	0
20	1	3	20	2	1	-1	6	0	0	5	6	6	6	0
21	2	1	1	5	1	6	4	2	1	7	6	6	6	0
21	2	2	1	1	1	-1	6	0	1	7	6	6	6	0
21	2	3	1	5	1	6	4	2	1	7	6	6	6	0
22	2	1	2	1	1	-1	9	0	0	9	5	5	2	0
22	2	2	2	1	1	5	1	2	0	9	5	5	2	0
22	2	3	2	2	1	-1	1	0	0	9	5	5	2	0
23	2	1	3	5	1	-1	0	0	0	7	4	6	9	0
23	2	2	3	5	1	4	0	2	0	7	4	6	9	0
23	2	3	3	1	0	-1	0	0	0	7	4	6	9	0
24	2	1	4	2	1	6	0	2	1	4	6	6	6	0
24	2	2	4	3	1	-1	0	0	1	4	6	6	6	0
24	2	3	4	2	1	6	0	2	1	4	6	6	6	0
25	2	1	5	2	1	6	6	3	0	3	5	5	6	1
25	2	2	5	1	1	-1	7	1	0	3	5	5	6	0
25	2	3	5	2	1	6	6	3	0	3	5	5	6	1
26	2	1	6	1	1	6	6	3	0	7	6	9	9	1
26	2	2	6	5	1	-1	9	1	0	7	6	9	9	0
26	2	3	6	1	0	9	9	3	0	7	6	9	9	1
27	2	1	7	3	1	-1	6	1	0	6	6	6	6	0
27	2	2	7	3	1	6	11	3	0	6	6	6	6	1
27	2	3	7	2	1	-1	6	1	0	6	6	6	6	0
28	2	1	8	5	1	-1	6	1	0	5	6	5	8	0
28	2	2	8	5	1	5	5	3	0	5	6	5	8	1
28	2	3	8	4	1	-1	8	1	0	5	6	5	8	0
29	2	1	9	2	1	-1	9	1	0	6	3	9	9	0
29	2	2	9	2	0	9	9	3	0	6	3	9	9	1
29	2	3	9	1	0	-1	9	1	0	6	3	9	9	0
30	2	1	10	4	0	-1	7	1	0	7	7	8	7	0
30	2	2	10	4	1	7	7	3	0	7	7	8	7	1
30	2	3	10	3	1	-1	7	1	0	7	7	8	7	0
31	2	1	11	5	1	6	6	3	0	6	6	6	6	1
31	2	2	11	4	1	-1	7	1	0	6	6	6	6	0
31	2	3	11	5	1	6	6	3	0	6	6	6	6	1
32	2	1	12	3	1	5	6	2	1	5	6	7	6	0
32	2	2	12	4	1	-1	6	0	1	5	6	7	6	0
32	2	3	12	3	1	4	6	2	1	5	6	7	6	0
33	2	1	13	4	0	12	12	3	0	5	6	12	8	1
33	2	2	13	3	1	-1	6	1	0	5	6	12	8	0
33	2	3	13	4	1	6	8	3	0	5	6	12	8	1
34	2	1	14	2	1	-1	9	0	0	1	5	7	7	0
34	2	2	14	2	0	5	7	2	0	1	5	7	7	0
34	2	3	14	3	1	-1	7	0	0	1	5	7	7	0
35	2	1	15	3	1	6	12	3	0	7	6	6	9	1
35	2	2	15	2	0	-1	9	1	0	7	6	6	9	0
35	2	3	15	3	1	6	12	3	0	7	6	6	9	1
36	2	1	16	1	1	-1	6	1	0	6	3	9	9	0
36	2	2	16	1	1	6	6	3	0	6	3	9	9	1
36	2	3	16	5	1	-1	9	1	0	6	3	9	9	0
37	2	1	17	4	0	-1	9	0	0	8	4	7	9	0
37	2	2	17	4	1	4	0	2	0	8	4	7	9	0
37	2	3	17	5	1	-1	9	0	0	8	4	7	9	0
38	2	1	18	1	1	6	6	2	1	5	6	6	6	0
38	2	2	18	2	0	-1	6	0	1	5	6	6	6	0
38	2	3	18	1	0	6	6	2	1	5	6	6	6	0
39	2	1	19	3	1	-1	8	0	0	8	6	6	8	0
39	2	2	19	3	1	5	3	2	0	8	6	6	8	0
39	2	3	19	4	1	-1	10	0	0	8	6	6	8	0
40	2	1	20	4	0	6	6	2	1	7	6	6	6	0
40	2	2	20	5	1	-1	6	0	1	7	6	6	6	0
40	2	3	20	4	1	4	6	2	1	7	6	6	6	0
41	3	1	1	5	0	-1	6	1	0	11	6	6	3	0
41	3	2	1	5	1	6	6	3	0	11	6	6	3	1
41	3	3	1	4	1	-1	6	1	0	11	6	6	3	0
42	3	1	2	1	1	6	6	2	1	8	6	6	6	0
42	3	2	2	2	1	-1	9	0	1	8	6	6	6	0
42	3	3	2	1	1	3	9	2	1	8	6	6	6	0
43	3	1	3	5	0	-1	6	0	0	1	6	6	6	0
43	3	2	3	5	1	6	6	2	0	1	6	6	6	0
43	3	3	3	1	1	-1	6	0	0	1	6	6	6	0
44	3	1	4	2	1	6	6	3	0	5	6	6	6	1
44	3	2	4	1	1	-1	6	1	0	5	6	6	6	0
44	3	3	4	2	0	10	12	3	0	5	6	6	6	1
45	3	1	5	2	1	-1	8	1	0	7	5	7	8	0
45	3	2	5	2	1	6	9	3	0	7	5	7	8	1
45	3	3	5	1	1	-1	9	1	0	7	5	7	8	0
46	3	1	6	1	1	6	6	3	0	11	6	6	6	1
46	3	2	6	5	1	-1	6	1	0	11	6	6	6	0
46	3	3	6	1	1	6	6	3	0	11	6	6	6	1
47	3	1	7	3	1	-1	6	1	0	7	5	6	6	0
47	3	2	7	3	1	5	12	3	0	7	5	6	6	1
47	3	3	7	2	0	-1	6	1	0	7	5	6	6	0
48	3	1	8	5	0	6	6	3	0	4	6	6	6	1
48	3	2	8	4	1	-1	6	1	0	4	6	6	6	0
48	3	3	8	5	1	6	12	3	0	4	6	6	6	1
49	3	1	9	2	1	-1	12	0	0	7	3	9	9	0
49	3	2	9	2	1	0	12	2	0	7	3	9	9	0
49	3	3	9	3	1	-1	9	0	0	7	3	9	9	0
50	3	1	10	4	1	-1	6	1	0	6	6	6	6	0
50	3	2	10	4	1	6	6	3	0	6	6	6	6	1
50	3	3	10	3	1	-1	6	1	0	6	6	6	6	0
51	3	1	11	5	0	8	6	2	1	8	6	6	6	0
51	3	2	11	1	1	-1	6	0	1	8	6	6	6	0
51	3	3	11	5	1	6	6	2	1	8	6	6	6	0
52	3	1	12	3	1	5	7	2	1	11	5	5	6	0
52	3	2	12	4	1	-1	6	0	1	11	5	5	6	0
52	3	3	12	3	1	5	7	2	1	11	5	5	6	0
53	3	1	13	4	1	4	8	2	1	8	3	9	9	0
53	3	2	13	5	1	-1	8	0	1	8	3	9	9	0
53	3	3	13	4	1	3	9	2	1	8	3	9	9	0
54	3	1	14	2	1	6	6	2	1	7	6	7	8	0
54	3	2	14	3	1	-1	8	0	1	7	6	7	8	0
54	3	3	14	2	0	3	9	2	1	7	6	7	8	0
55	3	1	15	3	1	6	6	3	0		6	6	6	1
55	3	2	15	2	1	-1	6	1	0		6	6	6	0
55	3	3	15	3	1	6	12	3	0		6	6	6	1
56	3	1	16	1	1	-1	6	0	0	6	7	7	6	0
56	3	2	16	1	1	5	0	2	0	6	7	7	6	0
56	3	3	16	2	0	-1	6	0	0	6	7	7	6	0
57	3	1	17	4	1	7	12	3	0	7	6	8	6	1
57	3	2	17	3	1	-1	6	1	0	7	6	8	6	0
57	3	3	17	4	1	6	12	3	0	7	6	8	6	1
58	3	1	18	1	1	-1	6	1	0	6	6	6	6	0
58	3	2	18	1	1	6	6	3	0	6	6	6	6	1
58	3	3	18	5	1	-1	6	1	0	6	6	6	6	0
59	3	1	19	3	1	-1	8	0	0	10	3	9	9	0
59	3	2	19	3	1	4	8	2	0	10	3	9	9	0
59	3	3	19	4	1	-1	8	0	0	10	3	9	9	0
60	3	1	20	4	1	-1	6	0	0	4	3	9	9	0
60	3	2	20	4	1	6	0	2	0	4	3	9	9	0
60	3	3	20	5	1	-1	9	0	0	4	3	9	9	0
61	4	1	1	1	1	6	6	3	0		7	5	6	1
61	4	2	1	1	1	-1	5	1	0		7	5	6	0
61	4	3	1	1	0	8	8	3	0		7	5	6	1
62	4	1	2	1	1	5	3	2	1	8	5	6	5	0
62	4	2	2	1	1	-1	8	0	1	8	5	6	5	0
62	4	3	2	1	0	5	2	2	1	8	5	6	5	0
63	4	1	3	1	1	-1	6	1	0	4	6	6	6	0
63	4	2	3	1	1	6	12	3	0	4	6	6	6	1
63	4	3	3	1	0	-1	9	1	0	4	6	6	6	0
64	4	1	4	1	1	-1	6	0	0	6	6	6	6	0
64	4	2	4	1	1	6	6	2	0	6	6	6	6	0
64	4	3	4	1	0	-1	6	0	0	6	6	6	6	0
65	4	1	5	2	1	6	6	2	1	9	6	6	6	0
65	4	2	5	2	0	-1	6	0	1	9	6	6	6	0
65	4	3	5	2	1	6	6	2	1	9	6	6	6	0
66	4	1	6	2	1	-1	8	1	0		12	4	5	0
66	4	2	6	2	0	12	12	3	0		12	4	5	1
66	4	3	6	2	1	-1	7	1	0		12	4	5	0
67	4	1	7	2	1	-1	6	0	0		6	6	6	0
67	4	2	7	2	0	6	0	2	0		6	6	6	0
67	4	3	7	2	1	-1	6	0	0		6	6	6	0
68	4	1	8	2	1	6	6	3	0	8	6	6	6	1
68	4	2	8	2	0	-1	6	1	0	8	6	6	6	0
68	4	3	8	2	1	6	6	3	0	8	6	6	6	1
69	4	1	9	3	1	-1	6	1	0	8	6	6	6	0
69	4	2	9	3	1	6	6	3	0	8	6	6	6	1
69	4	3	9	3	1	-1	6	1	0	8	6	6	6	0
70	4	1	10	3	1	-1	6	0	0	7	6	6	6	0
70	4	2	10	3	1	6	6	2	0	7	6	6	6	0
70	4	3	10	3	1	-1	6	0	0	7	6	6	6	0
71	4	1	11	3	1	6	12	3	0	9	6	6	4	1
71	4	2	11	3	1	-1	9	1	0	9	6	6	4	0
71	4	3	11	3	1	6	12	3	0	9	6	6	4	1
72	4	1	12	3	1	6	1	2	1	9	6	6	10	0
72	4	2	12	3	1	-1	10	0	1	9	6	6	10	0
72	4	3	12	3	1	6	1	2	1	9	6	6	10	0
73	4	1	13	4	1	6	6	2	1	8	6	6	6	0
73	4	2	13	4	1	-1	6	0	1	8	6	6	6	0
73	4	3	13	4	1	6	6	2	1	8	6	6	6	0
74	4	1	14	4	1	-1	6	0	0		6	6	6	0
74	4	2	14	4	1	6	6	2	0		6	6	6	0
74	4	3	14	4	1	-1	6	0	0		6	6	6	0
75	4	1	15	4	1	5	6	3	0		6	5	6	1
75	4	2	15	4	1	-1	8	1	0		6	5	6	0
75	4	3	15	4	1	6	7	3	0		6	5	6	1
76	4	1	16	4	1	-1	4	1	0	5	4	5	7	0
76	4	2	16	4	1	3	5	3	0	5	4	5	7	1
76	4	3	16	4	1	-1	6	1	0	5	4	5	7	0
77	4	1	17	5	1	6	6	3	0	7	6	6	6	1
77	4	2	17	5	1	-1	6	1	0	7	6	6	6	0
77	4	3	17	5	1	6	6	3	0	7	6	6	6	1
78	4	1	18	5	1	-1	9	1	0	8	6	9	9	0
78	4	2	18	5	1	7	10	3	0	8	6	9	9	1
78	4	3	18	5	1	-1	9	1	0	8	6	9	9	0
79	4	1	19	5	1	-1	9	0	0	8	3	6	6	0
79	4	2	19	5	1	3	6	2	0	8	3	6	6	0
79	4	3	19	5	1	-1	9	0	0	8	3	6	6	0
80	4	1	20	5	1	6	6	2	1		6	6	6	0
80	4	2	20	5	1	-1	6	0	1		6	6	6	0
80	4	3	20	5	1	6	6	2	1		6	6	6	0
81	5	1	1	1	1	-1	6	0	0	7	3	6	9	0
81	5	2	1	1	1	3	1	2	0	7	3	6	9	0
81	5	3	1	1	0	-1	11	0	0	7	3	6	9	0
82	5	1	2	1	1	6	6	3	0		6	6	6	1
82	5	2	2	1	1	-1	1	1	0		6	6	6	0
82	5	3	2	1	0	8	8	3	0		6	6	6	1
83	5	1	3	1	1	-1	6	1	0		7	7	6	0
83	5	2	3	1	1	6	5	3	0		7	7	6	1
83	5	3	3	1	0	-1	7	1	0		7	7	6	0
84	5	1	4	1	1	6	6	2	1	5	6	6	6	0
84	5	2	4	1	1	-1	6	0	1	5	6	6	6	0
84	5	3	4	1	0	6	6	2	1	5	6	6	6	0
85	5	1	5	2	1	6	6	2	1	6	6	6	7	0
85	5	2	5	2	1	-1	7	0	1	6	6	6	7	0
85	5	3	5	2	1	6	6	2	1	6	6	6	7	0
86	5	1	6	2	1	-1	6	1	0	9	6	6	6	0
86	5	2	6	2	1	6	6	3	0	9	6	6	6	1
86	5	3	6	2	1	-1	6	1	0	9	6	6	6	0
87	5	1	7	2	1	6	6	3	0	11	6	6	6	1
87	5	2	7	2	1	-1	6	1	0	11	6	6	6	0
87	5	3	7	2	1	6	6	3	0	11	6	6	6	1
88	5	1	8	2	1	-1	6	0	0	6	6	6	6	0
88	5	2	8	2	1	6	6	2	0	6	6	6	6	0
88	5	3	8	2	1	-1	6	0	0	6	6	6	6	0
89	5	1	9	3	1	-1	6	1	0	6	6	6	6	0
89	5	2	9	3	1	6	6	3	0	6	6	6	6	1
89	5	3	9	3	1	-1	6	1	0	6	6	6	6	0
90	5	1	10	3	1	-1	0	0	0	6	6	6	6	0
90	5	2	10	3	1	6	6	2	0	6	6	6	6	0
90	5	3	10	3	1	-1	0	0	0	6	6	6	6	0
91	5	1	11	3	1	5	7	3	0	9	5	7	8	1
91	5	2	11	3	1	-1	10	1	0	9	5	7	8	0
91	5	3	11	3	1	5	7	3	0	9	5	7	8	1
92	5	1	12	3	1	6	6	2	1	5	6	6	6	0
92	5	2	12	3	1	-1	7	0	1	5	6	6	6	0
92	5	3	12	3	1	6	6	2	1	5	6	6	6	0
93	5	1	13	4	0	8	8	3	0	7	3	9	9	1
93	5	2	13	4	1	-1	9	1	0	7	3	9	9	0
93	5	3	13	4	0	8	9	3	0	7	3	9	9	1
94	5	1	14	4	0	-1	7	1	0	7	6	5	7	0
94	5	2	14	4	1	6	5	3	0	7	6	5	7	1
94	5	3	14	4	0	-1	4	1	0	7	6	5	7	0
95	5	1	15	4	0	6	5	2	1	8	6	6	8	0
95	5	2	15	4	1	-1	8	0	1	8	6	6	8	0
95	5	3	15	4	0	6	5	2	1	8	6	6	8	0
96	5	1	16	4	0	-1	6	0	0	7	6	6	6	0
96	5	2	16	4	1	6	0	2	0	7	6	6	6	0
96	5	3	16	4	0	-1	6	0	0	7	6	6	6	0
97	6	1	1	1	1	-1	5	0	0	4	7	4	8	0
97	6	2	1	1	1	5	6	2	0	4	7	4	8	0
97	6	3	1	1	1	-1	9	0	0	4	7	4	8	0
98	6	1	2	1	1	-1	9	1	0	6	6	6	9	0
98	6	2	2	1	1	6	12	3	0	6	6	6	9	1
98	6	3	2	1	1	-1	9	1	0	6	6	6	9	0
99	6	1	3	1	1	6	6	2	1	7	6	6	6	0
99	6	2	3	1	1	-1	6	0	1	7	6	6	6	0
99	6	3	3	1	1	6	6	2	1	7	6	6	6	0
100	6	1	4	1	1	6	6	3	0	5	6	6	8	1
100	6	2	4	1	1	-1	6	1	0	5	6	6	8	0
100	6	3	4	1	1	6	6	3	0	5	6	6	8	1
101	6	1	5	2	1	6	3	2	1	7	6	6	9	0
101	6	2	5	2	1	-1	9	0	1	7	6	6	9	0
101	6	3	5	2	1	6	3	2	1	7	6	6	9	0
102	6	1	6	2	1	-1	6	1	0	7	6	6	6	0
102	6	2	6	2	1	4	6	3	0	7	6	6	6	1
102	6	3	6	2	1	-1	6	1	0	7	6	6	6	0
103	6	1	7	2	1	6	6	3	0	6	6	6	6	1
103	6	2	7	2	1	-1	9	1	0	6	6	6	6	0
103	6	3	7	2	1	6	6	3	0	6	6	6	6	1
104	6	1	8	2	1	-1	6	0	0	5	6	6	6	0
104	6	2	8	2	1	6	6	2	0	5	6	6	6	0
104	6	3	8	2	1	-1	6	0	0	5	6	6	6	0
105	6	1	9	3	1	-1	9	0	0		4	8	8	0
105	6	2	9	3	1	3	9	2	0		4	8	8	0
105	6	3	9	3	1	-1	9	0	0		4	8	8	0
106	6	1	10	3	1	-1	9	1	0	8	5	5	9	0
106	6	2	10	3	1	5	12	3	0	8	5	5	9	1
106	6	3	10	3	1	-1	9	1	0	8	5	5	9	0
107	6	1	11	3	1	6	6	3	0	8	6	6	6	1
107	6	2	11	3	1	-1	6	1	0	8	6	6	6	0
107	6	3	11	3	1	6	6	3	0	8	6	6	6	1
108	6	1	12	3	1	5	7	2	1		5	6	8	0
108	6	2	12	3	1	-1	4	0	1		5	6	8	0
108	6	3	12	3	1	6	6	2	1		5	6	8	0
109	6	1	13	4	0	7	5	2	1	5	6	8	6	0
109	6	2	13	4	1	-1	6	0	1	5	6	8	6	0
109	6	3	13	4	1	6	6	2	1	5	6	8	6	0
110	6	1	14	4	0	-1	6	0	0		6	6	6	0
110	6	2	14	4	1	6	4	2	0		6	6	6	0
110	6	3	14	4	1	-1	6	0	0		6	6	6	0
111	6	1	15	4	0	6	6	3	0	5	5	6	6	1
111	6	2	15	4	1	-1	6	1	0	5	5	6	6	0
111	6	3	15	4	1	6	6	3	0	5	5	6	6	1
112	6	1	16	4	0	-1	6	1	0	7	6	6	6	0
112	6	2	16	4	1	6	6	3	0	7	6	6	6	1
112	6	3	16	4	1	-1	6	1	0	7	6	6	6	0
113	6	1	17	5	1	-1	7	0	0	7	6	6	6	0
113	6	2	17	5	1	6	6	2	0	7	6	6	6	0
113	6	3	17	5	1	-1	6	0	0	7	6	6	6	0
114	6	1	18	5	1	6	6	2	1	8	6	7	7	0
114	6	2	18	5	1	-1	7	0	1	8	6	7	7	0
114	6	3	18	5	1	5	7	2	1	8	6	7	7	0
115	6	1	19	5	1	-1	6	1	0	8	6	12	6	0
115	6	2	19	5	1	6	12	3	0	8	6	12	6	1
115	6	3	19	5	1	-1	6	1	0	8	6	12	6	0
116	6	1	20	5	1	6	10	3	0	7	6	6	8	1
116	6	2	20	5	1	-1	8	1	0	7	6	6	8	0
116	6	3	20	5	1	6	10	3	0	7	6	6	8	1
117	7	1	1	1	1	-1	6	1	0	7	6	6	6	0
117	7	2	1	1	1	6	12	3	0	7	6	6	6	1
117	7	3	1	1	1	-1	0	1	0	7	6	6	6	0
118	7	1	2	1	1	6	0	2	1		6	6	9	0
118	7	2	2	1	1	-1	9	0	1		6	6	9	0
118	7	3	2	1	1	6	0	2	1		6	6	9	0
119	7	1	3	1	1	5	8	3	0	7	5	5	8	1
119	7	2	3	1	1	-1	6	1	0	7	5	5	8	0
119	7	3	3	1	1	5	9	3	0	7	5	5	8	1
120	7	1	4	1	1	-1	6	0	0	6	6	8	6	0
120	7	2	4	1	1	4	6	2	0	6	6	8	6	0
120	7	3	4	1	1	-1	6	0	0	6	6	8	6	0
121	7	1	5	2	1	6	6	3	0	9	6	6	6	1
121	7	2	5	2	1	-1	6	1	0	9	6	6	6	0
121	7	3	5	2	1	6	6	3	0	9	6	6	6	1
122	7	1	6	2	1	-1	9	0	0	7	5	8	8	0
122	7	2	6	2	1	3	9	2	0	7	5	8	8	0
122	7	3	6	2	1	-1	9	0	0	7	5	8	8	0
123	7	1	7	2	1	6	6	2	1	7	6	6	6	0
123	7	2	7	2	1	-1	11	0	1	7	6	6	6	0
123	7	3	7	2	1	6	6	2	1	7	6	6	6	0
124	7	1	8	2	1	-1	6	1	0	8	12	12	9	0
124	7	2	8	2	1	6	9	3	0	8	12	12	9	1
124	7	3	8	2	1	-1	9	1	0	8	12	12	9	0
125	7	1	9	3	1	3	0	2	1	5	0	12	6	0
125	7	2	9	3	1	-1	9	0	1	5	0	12	6	0
125	7	3	9	3	1	0	0	2	1	5	0	12	6	0
126	7	1	10	3	1	6	9	3	0	4	3	9	9	1
126	7	2	10	3	1	-1	9	1	0	4	3	9	9	0
126	7	3	10	3	1	9	9	3	0	4	3	9	9	1
127	7	1	11	3	1	-1	6	0	0	7	5	5	6	0
127	7	2	11	3	1	6	6	2	0	7	5	5	6	0
127	7	3	11	3	1	-1	9	0	0	7	5	5	6	0
128	7	1	12	3	1	-1	7	1	0	7	6	6	9	0
128	7	2	12	3	1	6	11	3	0	7	6	6	9	1
128	7	3	12	3	1	-1	9	1	0	7	6	6	9	0
129	7	1	13	4	1	5	5	3	0	9	4	5	8	1
129	7	2	13	4	1	-1	9	1	0	9	4	5	8	0
129	7	3	13	4	1	4	4	3	0	9	4	5	8	1
130	7	1	14	4	1	-1	9	1	0	7	6	6	9	0
130	7	2	14	4	1	6	6	3	0	7	6	6	9	1
130	7	3	14	4	1	-1	9	1	0	7	6	6	9	0
131	7	1	15	4	1	5	6	2	1	5	6	6	6	0
131	7	2	15	4	1	-1	6	0	1	5	6	6	6	0
131	7	3	15	4	1	3	6	2	1	5	6	6	6	0
132	7	1	16	4	1	-1	9	0	0	10	3	9	9	0
132	7	2	16	4	1	3	9	2	0	10	3	9	9	0
132	7	3	16	4	1	-1	9	0	0	10	3	9	9	0
133	7	1	17	5	0	8	8	3	0	7	4	8	9	1
133	7	2	17	5	1	-1	9	1	0	7	4	8	9	0
133	7	3	17	5	0	8	8	3	0	7	4	8	9	1
134	7	1	18	5	0	6	6	2	1	7	12	12	6	0
134	7	2	18	5	1	-1	6	0	1	7	12	12	6	0
134	7	3	18	5	0	5	0	2	1	7	12	12	6	0
135	7	1	19	5	0	-1	6	1	0		6	9	9	0
135	7	2	19	5	1	6	10	3	0		6	9	9	1
135	7	3	19	5	0	-1	9	1	0		6	9	9	0
136	7	1	20	5	0	-1	6	0	0		12	6	6	0
136	7	2	20	5	1	6	6	2	0		12	6	6	0
136	7	3	20	5	0	-1	6	0	0		12	6	6	0
137	8	1	1	1	1	-1	6	0	0	9	6	7	6	0
137	8	2	1	1	1	5	6	2	0	9	6	7	6	0
137	8	3	1	1	1	-1	6	0	0	9	6	7	6	0
138	8	1	2	1	1	6	6	3	0	8	6	6	6	1
138	8	2	2	1	1	-1	6	1	0	8	6	6	6	0
138	8	3	2	1	1	6	6	3	0	8	6	6	6	1
139	8	1	3	1	1	-1	6	1	0	3	6	6	6	0
139	8	2	3	1	1	6	6	3	0	3	6	6	6	1
139	8	3	3	1	1	-1	6	1	0	3	6	6	6	0
140	8	1	4	1	1	6	3	2	1	4	5	4	7	0
140	8	2	4	1	1	-1	8	0	1	4	5	4	7	0
140	8	3	4	1	1	5	6	2	1	4	5	4	7	0
141	8	1	5	2	1	-1	6	0	0		6	6	6	0
141	8	2	5	2	1	5	6	2	0		6	6	6	0
141	8	3	5	2	1	-1	6	0	0		6	6	6	0
142	8	1	6	2	1	5	5	3	0		7	5	7	1
142	8	2	6	2	1	-1	8	1	0		7	5	7	0
142	8	3	6	2	1	5	5	3	0		7	5	7	1
143	8	1	7	2	1	3	6	2	1	11	3	7	9	0
143	8	2	7	2	1	-1	9	0	1	11	3	7	9	0
143	8	3	7	2	1	3	7	2	1	11	3	7	9	0
144	8	1	8	2	1	-1	6	1	0	6	6	6	6	0
144	8	2	8	2	1	6	11	3	0	6	6	6	6	1
144	8	3	8	2	1	-1	6	1	0	6	6	6	6	0
145	8	1	9	3	1	6	6	2	1	0	6	6	6	0
145	8	2	9	3	1	-1	6	0	1	0	6	6	6	0
145	8	3	9	3	1	6	6	2	1	0	6	6	6	0
146	8	1	10	3	1	-1	7	0	0	8	4	8	8	0
146	8	2	10	3	1	3	2	2	0	8	4	8	8	0
146	8	3	10	3	1	-1	8	0	0	8	4	8	8	0
147	8	1	11	3	1	6	6	3	0	5	6	6	6	1
147	8	2	11	3	1	-1	8	1	0	5	6	6	6	0
147	8	3	11	3	1	6	6	3	0	5	6	6	6	1
148	8	1	12	3	1	-1	8	1	0	9	8	6	4	0
148	8	2	12	3	1	8	6	3	0	9	8	6	4	1
148	8	3	12	3	1	-1	6	1	0	9	8	6	4	0
149	8	1	13	4	1	-1	6	0	0	6	6	6	6	0
149	8	2	13	4	1	6	6	2	0	6	6	6	6	0
149	8	3	13	4	1	-1	6	0	0	6	6	6	6	0
150	8	1	14	4	1	-1	12	1	0	5	12	12	12	0
150	8	2	14	4	1	6	12	3	0	5	12	12	12	1
150	8	3	14	4	1	-1	12	1	0	5	12	12	12	0
151	8	1	15	4	1	0	0	2	1	9	3	9	9	0
151	8	2	15	4	1	-1	9	0	1	9	3	9	9	0
151	8	3	15	4	1	0	0	2	1	9	3	9	9	0
152	8	1	16	4	1	5	5	3	0	8	3	9	9	1
152	8	2	16	4	1	-1	6	1	0	8	3	9	9	0
152	8	3	16	4	1	6	6	3	0	8	3	9	9	1
153	8	1	17	5	1	6	12	3	0	9	6	6	9	1
153	8	2	17	5	1	-1	9	1	0	9	6	6	9	0
153	8	3	17	5	1	6	12	3	0	9	6	6	9	1
154	8	1	18	5	1	-1	6	1	0	4	6	6	6	0
154	8	2	18	5	1	6	6	3	0	4	6	6	6	1
154	8	3	18	5	1	-1	6	1	0	4	6	6	6	0
155	8	1	19	5	1	6	6	2	1	4	6	6	6	0
155	8	2	19	5	1	-1	6	0	1	4	6	6	6	0
155	8	3	19	5	1	6	6	2	1	4	6	6	6	0
156	8	1	20	5	1	-1	12	0	0		6	6	12	0
156	8	2	20	5	1	6	0	2	0		6	6	12	0
156	8	3	20	5	1	-1	12	0	0		6	6	12	0
157	9	1	1	1	0	-1	6	0	0	5	5	6	6	0
157	9	2	1	1	1	5	6	2	0	5	5	6	6	0
157	9	3	1	1	0	-1	6	0	0	5	5	6	6	0
158	9	1	2	1	0	6	6	2	1		6	6	6	0
158	9	2	2	1	1	-1	6	0	1		6	6	6	0
158	9	3	2	1	0	6	6	2	1		6	6	6	0
159	9	1	3	1	0	-1	6	1	0	4	6	6	6	0
159	9	2	3	1	1	6	6	3	0	4	6	6	6	1
159	9	3	3	1	0	-1	6	1	0	4	6	6	6	0
160	9	1	4	1	0	8	11	3	0	6	4	8	9	1
160	9	2	4	1	1	-1	9	1	0	6	4	8	9	0
160	9	3	4	1	0	7	11	3	0	6	4	8	9	1
161	9	1	5	2	1	-1	9	0	0	8	6	6	9	0
161	9	2	5	2	0	5	7	2	0	8	6	6	9	0
161	9	3	5	2	1	-1	9	0	0	8	6	6	9	0
162	9	1	6	2	1	4	6	3	0		6	4	5	1
162	9	2	6	2	0	-1	6	1	0		6	4	5	0
162	9	3	6	2	1	4	10	3	0		6	4	5	1
163	9	1	7	2	1	4	8	2	1	6	4	8	8	0
163	9	2	7	2	0	-1	8	0	1	6	4	8	8	0
163	9	3	7	2	1	6	6	2	1	6	4	8	8	0
164	9	1	8	2	1	-1	9	1	0	8	4	8	9	0
164	9	2	8	2	0	8	8	3	0	8	4	8	9	1
164	9	3	8	2	1	-1	9	1	0	8	4	8	9	0
165	9	1	9	3	1	-1	6	1	0	11	7	6	5	0
165	9	2	9	3	1	4	6	3	0	11	7	6	5	1
165	9	3	9	3	1	-1	6	1	0	11	7	6	5	0
166	9	1	10	3	1	-1	9	0	0	11	3	9	9	0
166	9	2	10	3	1	3	9	2	0	11	3	9	9	0
166	9	3	10	3	1	-1	9	0	0	11	3	9	9	0
167	9	1	11	3	1	6	6	3	0	5	6	6	6	1
167	9	2	11	3	1	-1	6	1	0	5	6	6	6	0
167	9	3	11	3	1	6	6	3	0	5	6	6	6	1
168	9	1	12	3	1	6	6	2	1	5	3	9	9	0
168	9	2	12	3	1	-1	9	0	1	5	3	9	9	0
168	9	3	12	3	1	3	9	2	1	5	3	9	9	0
169	9	1	13	4	1	5	9	3	0	5	6	5	8	1
169	9	2	13	4	1	-1	4	1	0	5	6	5	8	0
169	9	3	13	4	1	5	10	3	0	5	6	5	8	1
170	9	1	14	4	1	-1	8	1	0	6	7	4	8	0
170	9	2	14	4	1	6	8	3	0	6	7	4	8	1
170	9	3	14	4	1	-1	5	1	0	6	7	4	8	0
171	9	1	15	4	1	-1	6	0	0		6	6	6	0
171	9	2	15	4	1	6	6	2	0		6	6	6	0
171	9	3	15	4	1	-1	6	0	0		6	6	6	0
172	9	1	16	4	1	5	6	2	1	4	6	6	6	0
172	9	2	16	4	1	-1	7	0	1	4	6	6	6	0
172	9	3	16	4	1	4	1	2	1	4	6	6	6	0
173	9	1	17	5	1	7	7	3	0		5	7	7	1
173	9	2	17	5	1	-1	8	1	0		5	7	7	0
173	9	3	17	5	1	8	8	3	0		5	7	7	1
174	9	1	18	5	1	4	6	2	1	8	5	5	6	0
174	9	2	18	5	1	-1	6	0	1	8	5	5	6	0
174	9	3	18	5	1	4	6	2	1	8	5	5	6	0
175	9	1	19	5	1	-1	12	1	0	5	6	6	9	0
175	9	2	19	5	1	6	12	3	0	5	6	6	9	1
175	9	3	19	5	1	-1	9	1	0	5	6	6	9	0
176	9	1	20	5	1	-1	6	0	0	5	6	12	6	0
176	9	2	20	5	1	6	6	2	0	5	6	12	6	0
176	9	3	20	5	1	-1	10	0	0	5	6	12	6	0
